# Supplementary material for: Distribution of the Water-Soluble Astaxanthin Binding Carotenoprotein (AstaP) in Scenedesmaceae
Source: Mar Drugs. 2021 Jun 20;19(6):349. doi: 10.3390/md19060349 (PMC8234090; doi:10.3390/md19060349)
Supplement: Supplementary file 1 [file marinedrugs-19-00349-s001.zip]

Archive with 1 entries (1 files):
- marinedrugs-1246584-supplementary.pdf
